# Supplementary material for: Impact of Isolated High Home Systolic Blood Pressure and Diabetic Nephropathy in Patients with Type 2 Diabetes Mellitus: A 5-Year Prospective Cohort Study
Source: J Clin Med. 2021 Apr 29;10(9):1929. doi: 10.3390/jcm10091929 (PMC8124698; doi:10.3390/jcm10091929)
Supplement: Supplementary file 1 [file jcm-10-01929-s001.zip]

Archive with 1 entries (1 files):
- jcm-1165655-supplementary.pdf
